# Supplementary material for: Machine learning-based single-sample molecular classifier for cancer grading
Source: Front Oncol. 2025 Jul 16;15:1617898. doi: 10.3389/fonc.2025.1617898 (PMC12307393; doi:10.3389/fonc.2025.1617898)
Supplement: Supplementary file 5 [file Table1.xlsx]

## Sheet: Supplementary Table 1
Supplementary Table 1: Data collection and usage
Cancer type	Step of analysis	Platform	Dataset
BRCA	Differential expression analysis	Affymetrix array	GSE2990 (59 samples)
	Training	RNA-seq	GSE96058 (3,409 samples)
	Validation	Affymetrix array	GSE9195 (77 samples), GSE25066 (444 samples), GSE7390 (198 samples), GSE42568 (104 samples)
	Validation and molecular grade comparison	RNA-seq	TCGA-BRCA (1,104 samples)
LUAD	Differential expression analysis and training	RNA-seq	TCGA-LUAD (403 samples)
	Training	RNA-seq	CPTAC-3 (203 samples)
	Validation	Affymetrix array	GSE68465 (442 samples)
	Validation and molecular grade comparison	RNA-seq	TCGA-LUAD (112 samples)
	Molecular grade comparison	RNA-seq	PCAWG (42 samples)
ccRCC	Differential expression analysis	Illumina beadchip	GSE40435 (54 samples, including samples of grades G1, G3, G4)
	Training	RNA-seq	TCGA-KIRC (420 samples)
	Validation	Affymetrix array	GSE73731 (248 samples), GSE19949 (57 samples), GSE36895 (29 samples), GSE68417 (29 samples)
	Validation and molecular grade comparison	RNA-seq	PCAWG (103 samples), TCGA-KIRC (57 samples)
	Validation	RNA-seq	CPTAC-3 (195 samples)
