# Supplementary material for: Machine learning-based single-sample molecular classifier for cancer grading
Source: Front Oncol. 2025 Jul 16;15:1617898. doi: 10.3389/fonc.2025.1617898 (PMC12307393; doi:10.3389/fonc.2025.1617898)
Supplement: Supplementary file 6 [file Table2.xlsx]

## Sheet: Supplementary Tables 2-4
Supplementary Table 2A: Cox regression analysis of BRCA mGrades
	coef	exp(coef)	se(coef)	coef lower 95%	coef upper 95%	exp(coef) lower 95%	exp(coef) upper 95%	cmp to	z	p	-log2(p)
LN-Negative	-1.12	0.33	0.17	-1.45	-0.80	0.24	0.45	0.00	-6.80	<0.005	36.50
mG3	0.88	2.41	0.18	0.52	1.24	1.68	3.46	0.00	4.80	<0.005	19.24
Dataset_GSE9195	0.12	1.13	0.36	-0.58	0.82	0.56	2.27	0.00	0.33	0.74	0.44
Dataset_GSE25066	0.61	1.84	0.16	0.30	0.92	1.35	2.52	0.00	3.82	<0.005	12.89
Dataset_GSE7390	1.59	4.91	0.22	1.16	2024-03-02	3.18	7.59	0.00	7.16	<0.005	40.21
Dataset_GSE42568	1.48	4.40	0.18	2024-12-01	1.84	2024-07-03	6.31	0.00	2024-05-08	<0.005	50.1
Supplementary Table 2B Quality of BRCA mGrade analysis by Cox regression in Supplementary Table 2A
Concordance	0.71
Partial AIC	3814.37
log-likelihood ratio test	158.16 on 6 df
-log2(p) of ll-ratio test	102.44
Integrated Brier Score	0.09804
Supplementary Table 3A Cox regression analysis of BRCA mGrades for G2 samples
	coef	exp(coef)	se(coef)	coef lower 95%	coef upper 95%	exp(coef) lower 95%	exp(coef) upper 95%	cmp to	z	p	-log2(p)
LN-Negative	-1.08	0.34	0.27	-1.62	-0.55	0.20	0.58	0.00	-3.97	<0.005	13.78
mG3	0.74	2024-09-02	0.25	0.25	1.22	1.29	3.40	0.00	2.98	<0.005	8.45
Dataset_GSE9195	-0.43	0.65	0.74	-1.87	2024-02-01	0.15	2.76	0.00	-0.58	0.56	0.83
Dataset_GSE25066	0.68	1.98	0.26	0.17	1.19	1.19	3.29	0.00	2.63	0.01	6.89
Dataset_GSE7390	1.76	5.83	0.35	2024-09-01	2.44	2.96	11.48	0.00	2024-10-05	<0.005	21.50
Dataset_GSE42568	0.83	2.29	0.35	0.14	1.52	1.15	4.57	0.00	2.35	0.02	5.73
Supplementary Table 3B Quality of BRCA mGrade analysis by Cox-regression for G2 samples in Supplementary Table 3A
Concordance	0.68
Partial AIC	1206.44
log-likelihood ratio test	48.12 on 6 df
-log2(p) of ll-ratio test	26.42
Integrated Brier Score	0.08258
Supplementary Table 4A Cox regression analysis of BRCA pathological grades
	coef	exp(coef)	se(coef)	coef lower 95%	coef upper 95%	exp(coef) lower 95%	exp(coef) upper 95%	cmp to	z	p	-log2(p)
LN-Negative	-1.11	0.33	0.17	-1.44	-0.79	0.24	0.45	0.00	-6.72	<0.005	35.71
Dataset_GSE9195	0.11	2024-11-01	0.36	-0.59	0.81	0.55	2.24	0.00	0.30	0.77	0.38
Dataset_GSE25066	0.62	1.86	0.16	0.31	0.93	1.36	2.55	0.00	3.89	<0.005	13.31
Dataset_GSE7390	1.46	4.29	0.22	2024-02-01	1.89	2.78	6.62	0.00	6.57	<0.005	34.22
Dataset_GSE42568	1.51	4.53	0.18	1.15	1.87	3.16	6.49	0.00	8.22	<0.005	52.17
G2	0.69	2.00	0.28	0.15	1.23	1.16	3.44	0.00	2.49	0.01	6.30
G3	2024-08-01	2.94	0.27	0.55	1.61	1.73	2024-01-05	0.00	3.98	<0.005	13.81
Supplementary Table 4B Quality of BRCA pathological grade analysis by Cox-regression in Supplementary Table 4A
Concordance	0.71
Partial AIC	3819.18
log-likelihood ratio test	155.36 on 7 df
-log2(p) of ll-ratio test	98.06
Integrated Brier Score	0.09785

## Sheet: Supplementary Tables 5-7
Supplementary Table 5A Cox regression analysis of LUAD mGrades
	coef	exp(coef)	se(coef)	coef lower 95%	coef upper 95%	exp(coef) lower 95%	exp(coef) upper 95%	cmp to	z	p	-log2(p)
mG3	0.44	1.56	0.16	0.12	0.76	1.13	2.15	0.00	2.69	0.01	2024-11-07
Dataset_TCGA-LUAD	0.29	1.33	0.19	-0.09	0.66	0.91	1.94	0.00	1.48	0.14	2.85
Stage II	0.66	1.93	0.19	0.29	2024-02-01	1.34	2.78	0.00	3.51	<0.005	2024-11-11
Stage III	1.66	5.23	0.20	1.25	2024-06-02	3.50	7.82	0.00	2024-08-08	<0.005	50.51
Stage IV	1.31	3.71	0.55	0.24	2.38	1.27	10.83	0.00	2.40	0.02	5.92
Supplementary Table 5A Quality of LUAD mGrade analysis by Cox-regression in Supplementary Table 5A
Concordance	0.67
Partial AIC	2669.67
log-likelihood ratio test	84.73 on 5 df
-log2(p) of ll-ratio test	53.37
Integrated Brier Score	0.15719
Supplementary Table 6A Cox regression analysis of LUAD mGrades for G2 samples
	coef	exp(coef)	se(coef)	coef lower 95%	coef upper 95%	exp(coef) lower 95%	exp(coef) upper 95%	cmp to	z	p	-log2(p)
mG3	0.26	1.30	0.28	-0.28	0.80	0.76	2.23	0.00	0.95	0.34	1.55
Dataset_TCGA-LUAD	-0.63	0.53	0.74	-2.08	0.82	0.13	2.28	0.00	-0.85	0.40	1.33
Stage II	0.43	1.54	0.28	-0.12	0.99	0.89	2.68	0.00	1.55	0.12	2024-04-03
Stage III	1.34	3.84	0.31	0.73	1.96	2024-08-02	2024-09-07	0.00	4.29	<0.005	15.77
Supplementary Table 6B Quality of LUAD mGrade analysis by Cox regression for G2 samples in Supplementary Table 6A
Concordance	0.63
Partial AIC	902.60
log-likelihood ratio test	23.27 on 4 df
-log2(p) of ll-ratio test	2024-12-13
Integrated Brier Score	0.15398
Supplementary Table 7A Cox regression analysis of LUAD pathological grades
	coef	exp(coef)	se(coef)	coef lower 95%	coef upper 95%	exp(coef) lower 95%	exp(coef) upper 95%	cmp to	z	p	-log2(p)
Dataset_TCGA-LUAD	-0.48	0.62	0.51	-1.48	0.52	0.23	1.67	0.00	-0.95	0.34	1.54
Stage II	0.60	1.82	0.20	0.20	1.00	1.22	2.73	0.00	2.94	<0.005	8.23
Stage III	1.75	5.75	0.23	1.30	2.20	3.67	2024-03-09	0.00	7.60	<0.005	44.99
G2	-0.07	0.93	0.24	-0.54	0.40	0.58	1.50	0.00	-0.29	0.77	0.38
G3	0.19	1.21	0.24	-0.29	0.66	0.75	1.94	0.00	0.77	0.44	1.19
Supplementary Table 7B Quality of LUAD pathological grade analysis by Cox regression in Supplementary Table 7A
Concordance	0.65
Partial AIC	2220.80
log-likelihood ratio test	68.69 on 5 df
-log2(p) of ll-ratio test	42.25
Integrated Brier Score	0.15508

## Sheet: Supplementary Tables 8-10
Supplementary Table 8A Cox regression analysis of KIRC mGrades
	coef	exp(coef)	se(coef)	coef lower 95%	coef upper 95%	exp(coef) lower 95%	exp(coef) upper 95%	cmp to	z	p	-log2(p)
mG4	0.5	1.65	0.34	-0.16	1.16	0.85	3.18	0	1.49	0.14	2.87
Stage II	0.71	2.04	0.47	-0.21	1.64	0.81	5.14	0	1.51	0.13	2.92
Stage III	1.32	3.75	0.35	0.63	2.01	1.88	7.5	0	3.74	<0.005	12.4
Stage IV	1.73	5.62	0.4	0.94	2.52	2.55	12.39	0	4.28	<0.005	15.71
TCGA-KIRC	0.85	2.34	0.37	0.13	1.57	1.14	4.8	0	2.31	0.02	5.57
PCAWG	0.45	1.57	0.33	-0.19	1.1	0.82	3	0	1.37	0.17	2.56
Supplementary Table 8B Quality of KIRC mGrade analysis by Cox regression in Supplementary Table 8A
Concordance	0.73
Partial AIC	571.7
log-likelihood ratio test	37.93 on 6 df
-log2(p) of ll-ratio test	19.72
Integrated Brier Score	0.10844
Supplementary Table 9A Cox regression analysis of KIRC mGrades for G2 samples
	coef	exp(coef)	se(coef)	coef lower 95%	coef upper 95%	exp(coef) lower 95%	exp(coef) upper 95%	cmp to	z	p	-log2(p)
mG4	1.26	3.54	0.53	0.23	2.3	1.26	9.94	0	2.4	0.02	5.92
Stage II	0.98	2.67	0.54	-0.07	2.03	0.93	7.64	0	1.83	0.07	3.91
Stage III	1.7	5.5	0.51	0.71	2.7	2.04	14.85	0	3.36	<0.005	10.35
Stage IV	0.82	2.28	0.69	-0.53	2.18	0.59	8.84	0	1.19	0.23	2.1
TCGA-KIRC	1.89	6.64	0.52	0.87	2.92	2.38	18.56	0	3.61	<0.005	11.69
PCAWG	0.14	1.15	0.58	-0.99	1.27	0.37	3.55	0	0.24	0.81	0.3
Supplementary Table 9B Quality of KIRC mGrade analysis for G2 samples by Cox regression in Supplementary Table 9A
Concordance	0.75
Partial AIC	281.3
log-likelihood ratio test	27.73 on 6 df
-log2(p) of ll-ratio test	13.21
Integrated Brier Score	0.07882
Supplementary Table 10A Cox regresison analysis of KIRC pathological grades
	coef	exp(coef)	se(coef)	coef lower 95%	coef upper 95%	exp(coef) lower 95%	exp(coef) upper 95%	cmp to	z	p	-log2(p)
Stage II	0.73	2.07	0.48	-0.21	1.67	0.81	5.29	0	1.51	0.13	2.95
Stage III	1.07	2.92	0.39	0.31	1.84	1.36	6.29	0	2.74	0.01	7.36
Stage IV	1.55	4.69	0.44	0.68	2.41	1.97	11.15	0	3.5	<0.005	11.07
TCGA-KIRC	0.51	1.67	0.38	-0.23	1.25	0.8	3.5	0	1.36	0.17	2.53
PCAWG	0.2	1.22	0.34	-0.47	0.87	0.62	2.39	0	0.58	0.56	0.83
G2	-0.59	0.56	0.57	-1.7	0.53	0.18	1.7	0	-1.03	0.3	1.73
G3	-0.35	0.71	0.58	-1.48	0.79	0.23	2.19	0	-0.6	0.55	0.87
G4	0.3	1.36	0.61	-0.9	1.51	0.41	4.52	0	0.5	0.62	0.69
Supplementary Table 10B Quality of KIRC pathological grade analysis by Cox regression in Supplementary Table 10A
Concordance	0.73
Partial AIC	571.59
log-likelihood ratio test	42.04 on 8 df
-log2(p) of ll-ratio test	19.52
Integrated Brier Score	0.10553
