# Supplementary material for: Machine learning-based single-sample molecular classifier for cancer grading
Source: Front Oncol. 2025 Jul 16;15:1617898. doi: 10.3389/fonc.2025.1617898 (PMC12307393; doi:10.3389/fonc.2025.1617898)
Supplement: Supplementary file 7 [file Table3.xlsx]

## Sheet: Supplementary Table 11
Supplementary Table 11A mG3 gene enrichment for the BRCA classifier					Supplementary Table 11B mG1 gene enrichment for the BRCA classifier
	Pvalue	FDR	Genes_num			Pvalue	FDR	Genes_num
HALLMARK_G2M_CHECKPOINT	1.5e-25	4.6e-22	12/200		WP_ANGIOTENSIN_II_RECEPTOR_TYPE_1_PATHWAY	2.7e-07	0.00083	2/28
REACTOME_CELL_CYCLE_MITOTIC	7.4e-24	2.3e-20	14/561		PID_ARF6_PATHWAY	5.3e-07	0.0017	2/35
HALLMARK_E2F_TARGETS	4.3e-23	1.3e-19	11/200
REACTOME_CELL_CYCLE	1.8e-22	5.5e-19	14/693
REACTOME_MITOTIC_METAPHASE_AND_ANAPHASE	1.1e-17	3.5e-14	9/236
REACTOME_M_PHASE	3.5e-15	1.1e-11	9/417
REACTOME_CELL_CYCLE_CHECKPOINTS	1.1e-14	3.4e-11	8/291
WP_RETINOBLASTOMA_GENE_IN_CANCER	2.1e-14	6.4e-11	6/90
HALLMARK_MITOTIC_SPINDLE	5e-14	1.5e-10	7/199
PID_PLK1_PATHWAY	7.1e-14	2.2e-10	5/46
KEGG_OOCYTE_MEIOSIS	1.1e-13	3.3e-10	6/113
WP_CELL_CYCLE	1.6e-13	5.1e-10	6/120
KEGG_CELL_CYCLE	2.2e-13	6.8e-10	6/125
REACTOME_INITIATION_OF_NUCLEAR_ENVELOPE_NE_REFORMATION	2.3e-13	7.1e-10	4/19
REACTOME_RESOLUTION_OF_SISTER_CHROMATID_COHESION	2.3e-13	7.2e-10	6/126
REACTOME_G2_M_DNA_REPLICATION_CHECKPOINT	2.4e-13	7.4e-10	2024-05-03
REACTOME_PHOSPHORYLATION_OF_EMI1	7.1e-13	2.2e-09	2024-06-03
REACTOME_MITOTIC_G1_PHASE_AND_G1_S_TRANSITION	7.7e-13	2.4e-09	6/149
KEGG_P53_SIGNALING_PATHWAY	8.3e-13	2.6e-09	5/68
REACTOME_APC_C_CDC20_MEDIATED_DEGRADATION_OF_CYCLIN_B	8.3e-13	2.6e-09	4/24
REACTOME_G0_AND_EARLY_G1	1.6e-12	4.9e-09	4/27
REACTOME_ACTIVATION_OF_NIMA_KINASES_NEK9_NEK6_NEK7	1.7e-12	5.2e-09	2024-07-03
WP_GASTRIC_CANCER_NETWORK_1	1.9e-12	6e-09	4/28
REACTOME_APC_C_MEDIATED_DEGRADATION_OF_CELL_CYCLE_PROTEINS	4.1e-12	1.3e-08	5/88
REACTOME_MITOTIC_PROMETAPHASE	6.8e-12	2.1e-08	6/203
PID_FOXM1_PATHWAY	1.3e-11	4e-08	4/40
REACTOME_CONDENSATION_OF_PROMETAPHASE_CHROMOSOMES	1.6e-11	4.9e-08	2024-11-03
REACTOME_GOLGI_CISTERNAE_PERICENTRIOLAR_STACK_REORGANIZATION	4.8e-11	1.5e-07	3/14
REACTOME_NUCLEAR_ENVELOPE_BREAKDOWN	5.6e-11	1.7e-07	4/53
REACTOME_DEPOLYMERISATION_OF_THE_NUCLEAR_LAMINA	6.5e-11	2e-07	3/15
REACTOME_POLO_LIKE_KINASE_MEDIATED_EVENTS	8.6e-11	2.7e-07	3/16
BIOCARTA_EFP_PATHWAY	8.6e-11	2.7e-07	3/16
WP_DNA_DAMAGE_RESPONSE	2e-10	6.2e-07	4/68
REACTOME_PHOSPHORYLATION_OF_THE_APC_C	2.3e-10	7.1e-07	3/20
PID_E2F_PATHWAY	2.9e-10	9e-07	4/73
REACTOME_NUCLEAR_ENVELOPE_NE_REASSEMBLY	3.6e-10	1.1e-06	4/76
REACTOME_SEPARATION_OF_SISTER_CHROMATIDS	4.5e-10	1.4e-06	5/191
REACTOME_MITOTIC_G2_G2_M_PHASES	6e-10	1.9e-06	5/200
REACTOME_CYCLIN_A_B1_B2_ASSOCIATED_EVENTS_DURING_G2_M_TRANSITION	6e-10	1.9e-06	3/25
WP_NETWORK_MAP_OF_SARSCOV2_SIGNALING_PATHWAY	1e-09	3.1e-06	5/218
WP_MIRNA_REGULATION_OF_DNA_DAMAGE_RESPONSE	1.3e-09	4e-06	4/98
REACTOME_MITOTIC_SPINDLE_CHECKPOINT	2.4e-09	7.6e-06	4/111
REACTOME_NUCLEAR_PORE_COMPLEX_NPC_DISASSEMBLY	2.8e-09	8.6e-06	3/36
REACTOME_MITOTIC_PROPHASE	8.7e-09	2.7e-05	4/143
REACTOME_E2F_ENABLED_INHIBITION_OF_PRE_REPLICATION_COMPLEX_FORMATION	9.2e-09	2.8e-05	2024-09-02
REACTOME_TP53_REGULATES_TRANSCRIPTION_OF_CELL_CYCLE_GENES	9.9e-09	3.1e-05	3/49
REACTOME_RNA_POLYMERASE_II_TRANSCRIPTION	1.1e-08	3.3e-05	8/1378
REACTOME_MASTL_FACILITATES_MITOTIC_PROGRESSION	1.3e-08	4.1e-05	2024-10-02
BIOCARTA_AKAP95_PATHWAY	1.8e-08	5.6e-05	2024-11-02
BIOCARTA_PTC1_PATHWAY	1.8e-08	5.6e-05	2024-11-02
BIOCARTA_SRCRPTP_PATHWAY	1.8e-08	5.6e-05	2024-11-02
REACTOME_TRANSCRIPTIONAL_REGULATION_BY_TP53	2.1e-08	6.5e-05	5/363
WP_G1_TO_S_CELL_CYCLE_CONTROL	3e-08	9.2e-05	3/64
REACTOME_CHK1_CHK2_CDS1_MEDIATED_INACTIVATION_OF_CYCLIN_B_CDK1_COMPLEX	3.1e-08	9.7e-05	2/13
WP_REGULATION_OF_SISTER_CHROMATID_SEPARATION_AT_THE_METAPHASEANAPHASE_TRANSITION	5e-08	0.00015	2/15
REACTOME_APC_C_CDH1_MEDIATED_DEGRADATION_OF_CDC20_AND_OTHER_APC_C_CDH1_TARGETED_PROTEINS_IN_LATE_MITOSIS_EARLY_G1	5.4e-08	0.00017	3/74
REACTOME_TRANSCRIPTION_OF_E2F_TARGETS_UNDER_NEGATIVE_CONTROL_BY_P107_RBL1_AND_P130_RBL2_IN_COMPLEX_WITH_HDAC1	6.1e-08	0.00019	2/16
REACTOME_THE_ROLE_OF_GTSE1_IN_G2_M_PROGRESSION_AFTER_G2_CHECKPOINT	7e-08	0.00022	3/79
PID_P73PATHWAY	7e-08	0.00022	3/79
REACTOME_TP53_REGULATES_TRANSCRIPTION_OF_GENES_INVOLVED_IN_G2_CELL_CYCLE_ARREST	8.9e-08	0.00028	2/18
KEGG_PROGESTERONE_MEDIATED_OOCYTE_MATURATION	9.4e-08	0.00029	3/85
REACTOME_REGULATION_OF_PLK1_ACTIVITY_AT_G2_M_TRANSITION	1e-07	0.00032	3/87
BIOCARTA_STATHMIN_PATHWAY	1.2e-07	0.00038	2/20
REACTOME_CONVERSION_FROM_APC_C_CDC20_TO_APC_C_CDH1_IN_LATE_ANAPHASE	1.2e-07	0.00038	2/20
REACTOME_INHIBITION_OF_THE_PROTEOLYTIC_ACTIVITY_OF_APC_C_REQUIRED_FOR_THE_ONSET_OF_ANAPHASE_BY_MITOTIC_SPINDLE_CHECKPOINT_COMPONENTS	1.4e-07	0.00045	2/21
BIOCARTA_MPR_PATHWAY	1.4e-07	0.00045	2/21
REACTOME_E2F_MEDIATED_REGULATION_OF_DNA_REPLICATION	1.7e-07	0.00052	2/22
BIOCARTA_CELLCYCLE_PATHWAY	1.9e-07	0.0006	2/23
BIOCARTA_G2_PATHWAY	2.2e-07	0.00068	2/24
REACTOME_APC_CDC20_MEDIATED_DEGRADATION_OF_NEK2A	2.8e-07	0.00088	2/26
REACTOME_G1_S_SPECIFIC_TRANSCRIPTION	4e-07	0.0012	2/29
PID_AURORA_A_PATHWAY	4.9e-07	0.0015	2/31
WP_GASTRIC_CANCER_NETWORK_2	5.4e-07	0.0017	2/32
WP_COHESIN_COMPLEX_CORNELIA_DE_LANGE_SYNDROME	6.5e-07	0.002	2/34
REACTOME_RHO_GTPASES_ACTIVATE_FORMINS	7e-07	0.0022	3/140
REACTOME_DISEASES_OF_MITOTIC_CELL_CYCLE	9.1e-07	0.0028	2/38
PID_AURORA_B_PATHWAY	9.9e-07	0.0031	2/39
WP_ATM_SIGNALING_PATHWAY	1.1e-06	0.0033	2/40
REACTOME_G2_M_CHECKPOINTS	1.4e-06	0.0044	3/167

## Sheet: Supplementary Table 12
Suplementary Table 12 Differential pathway activity in BRCA mGrades
	Pvalue	logFC	FDR
HALLMARK_UV_RESPONSE_DN	4.867709486533323e-36	-0.2132282740633894	2.0282122860555513e-35
HALLMARK_ANDROGEN_RESPONSE	9.07230462703285e-25	-0.1520125823986504	2.8350951959477656e-24
HALLMARK_TGF_BETA_SIGNALING	1.3739120113800289e-17	-0.1453404368845939	2.86231669037506e-17
HALLMARK_ESTROGEN_RESPONSE_EARLY	1.8277386001772555e-45	-0.13350561077849143	9.138693000886276e-45
HALLMARK_MYOGENESIS	3.3978009367099243e-22	-0.10164149917927406	8.941581412394537e-22
HALLMARK_ADIPOGENESIS	3.081928933459441e-23	-0.09303322528084858	9.064496863116002e-23
HALLMARK_BILE_ACID_METABOLISM	7.07839850448168e-29	-0.08924298038913475	2.35946616816056e-28
HALLMARK_FATTY_ACID_METABOLISM	7.261077405478055e-30	-0.08542839400488297	2.5932419305278765e-29
HALLMARK_NOTCH_SIGNALING	1.7086547961694954e-10	-0.079877198635526	2.6697731190148366e-10
HALLMARK_ANGIOGENESIS	6.971450453326833e-08	-0.06797528002889794	9.420878990982207e-08
HALLMARK_ESTROGEN_RESPONSE_LATE	5.1302802907999094e-21	-0.06601775686862497	1.2214953073333119e-20
HALLMARK_PANCREAS_BETA_CELLS	5.563852104459069e-06	-0.06561038541276419	7.320858032182985e-06
HALLMARK_COAGULATION	2.0302304841418267e-12	-0.06488950104778189	3.62541157882469e-12
HALLMARK_EPITHELIAL_MESENCHYMAL_TRANSITION	1.174123343372876e-08	-0.06419281693435162	1.7789747626861755e-08
HALLMARK_XENOBIOTIC_METABOLISM	3.177431122671598e-15	-0.05426222167490779	6.354862245343196e-15
HALLMARK_P53_PATHWAY	2.3099132552710337e-14	-0.04831324466607302	4.442140875521218e-14
HALLMARK_APICAL_JUNCTION	1.6479388343531532e-08	-0.04687259553452778	2.4234394622840485e-08
HALLMARK_PEROXISOME	3.281287276784047e-08	-0.04638590052766011	4.5573434399778435e-08
HALLMARK_PROTEIN_SECRETION	0.007288628889792046	-0.04290639261287695	0.008475149871851216
HALLMARK_HEME_METABOLISM	2.3259256463327253e-13	-0.03834732805299577	4.3072697154309725e-13
HALLMARK_HEDGEHOG_SIGNALING	0.0018641407949373638	-0.032796510847161016	0.0022192152320682904
HALLMARK_HYPOXIA	0.001233088251270908	-0.02811447676507064	0.0015037661600864733
HALLMARK_APICAL_SURFACE	0.001173841786183263	-0.02237699201061034	0.0014673022327290786
HALLMARK_KRAS_SIGNALING_UP	0.0482485377527419	-0.017447597453786996	0.052444062774719455
HALLMARK_APOPTOSIS	0.02168927220153465	-0.015812102151017852	0.0240991913350385
HALLMARK_KRAS_SIGNALING_DN	0.06727961276660746	-0.006709210374680872	0.0715740561346888
HALLMARK_WNT_BETA_CATENIN_SIGNALING	0.38034317775156423	0.00431641654545761	0.384977414536848
HALLMARK_OXIDATIVE_PHOSPHORYLATION	0.384977414536848	0.006838604502389911	0.384977414536848
HALLMARK_TNFA_SIGNALING_VIA_NFKB	0.2607709293247614	0.022744312159409186	0.27163638471329316
HALLMARK_IL2_STAT5_SIGNALING	0.01488643912472174	0.03832137285123215	0.016916408096274704
HALLMARK_REACTIVE_OXIGEN_SPECIES_PATHWAY	2.118135889098522e-12	0.050076477344291416	3.65195842948021e-12
HALLMARK_COMPLEMENT	2.6799591983500867e-05	0.05254755144632795	3.435845126089855e-05
HALLMARK_CHOLESTEROL_HOMEOSTASIS	1.660455178041406e-20	0.0726706949106625	3.7737617682759227e-20
HALLMARK_UV_RESPONSE_UP	6.493159651875237e-23	0.07512915012477803	1.8036554588542326e-22
HALLMARK_INFLAMMATORY_RESPONSE	2.977933477423555e-08	0.08642505932053458	4.25419068203365e-08
HALLMARK_DNA_REPAIR	3.4870426254160726e-57	0.0935704800026903	1.9372459030089292e-56
HALLMARK_GLYCOLYSIS	2.0688269042202778e-42	0.10378030572047359	9.403758655546717e-42
HALLMARK_ALLOGRAFT_REJECTION	8.578440790431986e-11	0.1091072767620243	1.4297401317386645e-10
HALLMARK_UNFOLDED_PROTEIN_RESPONSE	1.3606904591462413e-65	0.1101423704751602	8.504315369664008e-65
HALLMARK_PI3K_AKT_MTOR_SIGNALING	7.146841383102716e-30	0.1102774027481745	2.5932419305278765e-29
HALLMARK_INTERFERON_ALPHA_RESPONSE	3.439257869375693e-21	0.11152088274961869	8.598144673439232e-21
HALLMARK_INTERFERON_GAMMA_RESPONSE	1.7507783452604693e-19	0.11450302778747046	3.80603988100102e-19
HALLMARK_IL6_JAK_STAT3_SIGNALING	9.845957108555223e-11	0.11710999816322201	1.5880575981540684e-10
HALLMARK_MYC_TARGETS_V2	3.2948751486613196e-89	0.14437822320503263	2.7457292905511e-88
HALLMARK_MYC_TARGETS_V1	3.448704164155783e-128	0.20371940514778772	5.747840273592972e-127
HALLMARK_SPERMATOGENESIS	1.0053813748847988e-77	0.21861744278598766	7.18129553489142e-77
HALLMARK_MTORC1_SIGNALING	9.183011061909632e-110	0.22649281171270128	1.147876382738704e-108
HALLMARK_MITOTIC_SPINDLE	6.371856743565351e-99	0.43671202466175835	6.37185674356535e-98
HALLMARK_E2F_TARGETS	8.78398185817158e-170	0.49885225446330084	2.195995464542895e-168
HALLMARK_G2M_CHECKPOINT	4.949715053862676e-171	0.5553845474693535	2.474857526931338e-169

## Sheet: Supplementary Tables 13-16
Supplementary Table 13 Differential mutations in BRCA mGrades
	logFC	Pvalue	FDR
PIK3CA	-0.938951804840817	8.66044636479373e-06	6.062312455355611e-05
TP53	3.2209195319375725	6.9668525943860394e-06	6.062312455355611e-05
MAP3K1	-1.8234745874208809	0.004210669340568504	0.019649790255986354
CDH1	-2.0865089932546748	0.006564780947566096	0.022976733316481337
GATA3	-0.9165839918123625	0.18545771272740919	0.37091542545481837
FAT3	2.0834160081876374	0.18340915411167763	0.37091542545481837
SYNE2	2.0834160081876374	0.18340915411167763	0.37091542545481837
NEB	1.2209195319375725	0.3573112844046858	0.5558175535184001
CSMD1	-0.753085259529483	0.35018537702225955	0.5558175535184001
FLG	0.9314129147425876	0.5158127011818188	0.7221377816545462
USH2A	-0.2385120866997247	0.7548816743785387	0.8806952867749619
ZFHX4	-0.2385120866997247	0.7548816743785387	0.8806952867749619
MAP2K4	-0.10100856294978991	1.0	1.0
NCOR1	0.34645041402143145	1.0	1.0
Supplementary Table 14 Differential cytoband deletions in BRCA mGrades
	logFC	Pvalue	FDR
8p23.1	1.9658742160953737	0.0004081758441701678	0.0012317545658648728
8p22	1.9355005670518548	0.0004247181187575085	0.0012317545658648728
8p21.3	1.9658742160953737	0.0004081758441701678	0.0012317545658648728
8p21.2	1.9658742160953737	0.0004081758441701678	0.0012317545658648728
8p21.1	2.162271428898877	0.0004347369055993669	0.0012317545658648728
8p23.2	1.9658742160953737	0.0004081758441701678	0.0012317545658648728
8p23.3	1.8403433340115147	0.0010818187975621624	0.0024237358303953217
8p12	2.0247679051489422	0.0011405815672448573	0.0024237358303953217
16q21	-0.04340359749263712	1.0	1.0
16q23.3	0.04679421147894094	1.0	1.0
16q23.2	0.04679421147894094	1.0	1.0
16q23.1	0.07207361992729894	1.0	1.0
16q22.3	0.1178773095404237	0.8598038720481382	1.0
16q22.2	0.07207361992729894	1.0	1.0
16q22.1	-0.04340359749263712	1.0	1.0
16q24.1	0.1178773095404237	0.8598038720481382	1.0
16q24.2	0.04679421147894094	1.0	1.0
Supplementary Table 15 Differential cytoband amplifications in BRCA mGrades
	logFC	Pvalue	FDR
17q23.2	4.375265152233076	5.3186975124262205e-09	1.187842444441856e-07
17q23.3	4.430760264824779	2.585290014286437e-09	1.187842444441856e-07
17q24.1	4.403279528402672	4.975383264931201e-09	1.187842444441856e-07
17q23.1	4.430760264824779	4.6377982498532075e-08	7.768312068504122e-07
11q13.3	1.9615740786617482	9.413647016601749e-06	0.00012614287002246346
8q24.21	1.2106344504602762	8.324102886508606e-05	0.0009295248223267944
8q24.11	1.1389389250682533	0.00015391273189498234	0.0014731647195662596
8q23.2	1.107230065340915	0.00024835380429686477	0.0016639704887889942
8q22.3	1.107230065340915	0.00024835380429686477	0.0016639704887889942
8q22.2	1.107230065340915	0.00024835380429686477	0.0016639704887889942
8q24.12	1.091110399977638	0.0003863329766823448	0.0023531190397924635
8q24.22	1.0583204648599687	0.0006030400895090379	0.0033669738330921284
8q23.3	1.0086482397856653	0.0006877139788257682	0.003544372044717421
8q24.3	1.0426898131462043	0.001260986350540839	0.006034720391874015
8q23.1	0.9591795635213655	0.0015760754687144467	0.007039803760257862
8q24.23	0.9729289736293242	0.002126979284779112	0.008714923962626355
8q22.1	0.955226971895865	0.0022112493636514633	0.008714923962626355
8q24.13	0.9252322315980278	0.0023847758587246786	0.008876665696364082
8q21.2	0.9191577171883433	0.004655730868903963	0.015081111496212565
8q21.11	0.9007791878734887	0.004726915543589013	0.015081111496212565
8q21.3	0.9007791878734887	0.004726915543589013	0.015081111496212565
8q13.3	0.8633044824548259	0.006965075198629353	0.021211819923098483
8q21.13	0.8441956595071212	0.009756341179950057	0.02842064604594147
8q21.12	0.7997013495141688	0.010772239239736837	0.030072501210932006
8q13.1	0.82483033464019	0.01382371347454909	0.03704755211179156
8q13.2	0.780842322262853	0.01496052758992581	0.038552128789424205
8q12.2	0.811364267039749	0.017972886754215392	0.04459938564934931
8p11.23	0.9713286461874817	0.021232746468445078	0.050806929049493584
8q12.3	0.7472339296200333	0.03442165489734094	0.07952589234902907
8q11.22	0.6570361206484552	0.06386100234550415	0.13802216635963802
8q12.1	0.6570361206484552	0.06386100234550415	0.13802216635963802
8q11.23	0.6335771478244661	0.0842725041160765	0.17644555549303517
8p11.22	0.8071764700763153	0.0972493655483303	0.19744568156782213
8q11.21	0.5608208053891519	0.1443254075782846	0.28440595022779613
16p13.3	-0.46317014117734917	0.16985166669383484	0.3251446190996267
16p13.2	-0.45585793575747835	0.17506470254514417	0.3258148630701294
16p13.13	-0.4284047230166727	0.22185312193744874	0.4017340316164612
1q21.3	-0.2783011624871043	0.2502526363338404	0.4412349114307186
16p13.12	-0.36427438559695724	0.2854526303482084	0.4781331558332491
16p13.11	-0.36427438559695724	0.2854526303482084	0.4781331558332491
16p12.3	-0.3303270536736194	0.3596424276915754	0.5685515972738051
16p12.2	-0.29716018973842023	0.3668983726529636	0.5685515972738051
16p12.1	-0.3303270536736194	0.3596424276915754	0.5685515972738051
1q23.1	-0.22315960829464332	0.37337716835891677	0.5685515972738051
1q22	-0.17004827183508092	0.45077375045951174	0.6436308842297292
1q24.1	-0.1902449858219081	0.44930453210671406	0.6436308842297292
1q24.2	-0.17317147246296674	0.45150226207160116	0.6436308842297292
1q42.2	-0.14335485365938472	0.5329538994793701	0.7287328829615877
1q24.3	-0.1396189127519402	0.5323712336737562	0.7287328829615877
1q43	-0.10682897763427074	0.6191878130214161	0.7408139905791943
1q23.2	-0.135696767044304	0.6140505908689695	0.7408139905791943
1q23.3	-0.11882294847990757	0.6157316243321671	0.7408139905791943
1q41	-0.10682897763427074	0.6191878130214161	0.7408139905791943
1q25.3	-0.10682897763427074	0.6191878130214161	0.7408139905791943
1q31.1	-0.10682897763427074	0.6191878130214161	0.7408139905791943
1q44	-0.10682897763427074	0.6191878130214161	0.7408139905791943
1q42.13	-0.0907093122709937	0.7083482118260607	0.818264313661139
1q42.12	-0.0907093122709937	0.7083482118260607	0.818264313661139
1q25.1	-0.05323460685233076	0.8037501374832478	0.8415389078721178
1q32.3	-0.059000452543655546	0.8038580612509783	0.8415389078721178
1q42.11	-0.07476776840197223	0.8029085298459933	0.8415389078721178
1q42.3	-0.07476776840197223	0.8029085298459933	0.8415389078721178
1q31.3	-0.059000452543655546	0.8038580612509783	0.8415389078721178
1q31.2	-0.07476776840197223	0.8029085298459933	0.8415389078721178
1q32.1	0.04679421147894094	0.9015979990079044	0.9293394759004553
1q25.2	-0.021525747124992667	1.0	1.0
1q32.2	-0.012706800269720672	1.0	1.0
Supplementary Table 16 Differential protein expression in BRCA mGrades
	logFC	Pvalue	FDR
CYCLINB1	1.9375676524880338e-19	0.4913975025586982	2.5382136247593243e-17
ASNS	2.1649216646930918e-10	0.17647275745064436	1.4180236903739753e-08
CDK1	2.2921078191136408e-08	0.06873964968463421	1.0008870810129565e-06
CYCLINE1	9.003198028845992e-08	0.09939209640338255	2.9485473544470626e-06
YAPPS127	1.5154148160816202e-07	-0.10150372450075777	3.970386818133845e-06
PR	2.0114462726135584e-07	-0.08820794305628574	4.39165769520627e-06
RAD51	5.958480540361572e-07	0.06376634260883668	1.1150870725533799e-05
CASPASE7CLEAVEDD198	1.6942830338538196e-06	0.14960938904105722	2.7743884679356297e-05
DJ1	3.272541856213309e-06	-0.09767289343452024	4.7633664795993716e-05
PCNA	5.362834905191208e-06	0.06408465475148815	7.025313725800483e-05
S6	9.059760937315465e-06	0.13371515172498638	0.00010789351661712053
EEF2K	2.9477472218219306e-05	-0.09128980075082399	0.0003217957383822274
P70S6K	3.8987053878184945e-05	0.11966114029783202	0.0003928695429263252
MAPKPT202Y204	0.00011744357463357054	-0.12198967255075553	0.0010989363054998385
S6PS240S244	0.0002326706028219601	0.10850963693716564	0.002031989931311785
EEF2	0.0003414456445373458	0.0965440349543317	0.002795586214649519
P27PT157	0.0008232164500672198	0.02794279665769674	0.005991186386600322
JNK2	0.0008031246888924929	-0.06090488528332418	0.005991186386600322
BCL2	0.0012279281519790338	-0.07556100424293608	0.008466241468908077
AMPKPT172	0.0013229366395371425	-0.07444536357688664	0.008665234988968283
ACC1	0.0018829572592147597	0.09736231285620897	0.011746066712244454
AKTPS473	0.0021879288820065715	-0.11665040831716528	0.01302812197922095
P27	0.002410454527889808	-0.042302709933952076	0.013729110571894125
P53	0.0026877921473591306	0.09296004160147466	0.014670865471001921
P38PT180Y182	0.0028460819386023567	-0.06822642615576656	0.014913469358276348
SRC	0.0032900406803757234	0.054172629279902136	0.016576743428046915
CHK2	0.0037264099122334823	0.05646535673349261	0.018079988833429116
BCLXL	0.004319146969316406	0.03671114595051156	0.020207437606444615
CHK1PS345	0.0046447310062462995	0.04135781915979909	0.02098137109718156
YB1PS102	0.005369403282140293	-0.030799653732914958	0.021314903938193287
JNKPT183Y185	0.005179696747043801	-0.03608146017525333	0.021314903938193287
4EBP1	0.004996101036447797	0.08536511674076254	0.021314903938193287
STAT5ALPHA	0.005305493689555788	-0.06465904890463503	0.021314903938193287
RAD50	0.005532220251631803	-0.032675693166495545	0.021315319204816652
PEA15	0.006567610135884087	-0.0471655839957955	0.024581626508594724
S6PS235S236	0.007294854169681216	0.08450964805050339	0.026545163784117757
BETACATENIN	0.007729380961617961	-0.08051693558847978	0.027366186647890617
AKT	0.008817995366200452	-0.045280917983944076	0.030398878762427875
4EBP1PS65	0.00998533859241644	0.02949895924273279	0.033540496297603944
SHCPY317	0.01026918580083092	-0.01952989059977132	0.03363158349772127
53BP1	0.011164106173381181	-0.06147716602419445	0.035670680700315475
AR	0.013235880418099899	-0.061875082939032926	0.0412833413040735
AMPKALPHA	0.01404897873761558	-0.04832775703280152	0.042800377084363746
GSK3ALPHABETAPS21S9	0.014826020112590226	-0.0840006446177012	0.04414110533521181
PI3KP110ALPHA	0.01572428138404689	0.026170141106548583	0.045775130251336504
SRCPY527	0.023225948238082626	-0.06227082207018481	0.06614346128671357
EGFRPY1068	0.02467785331367164	-0.04240272841766587	0.06878295285299968
ATM	0.025560597491567263	-0.07147677706284807	0.069759130654069
CHK2PT68	0.02865603712205481	0.04920296756388304	0.07661103802018734
NOTCH1	0.03464381391910729	0.03506200162443631	0.0872757619885203
INPP4B	0.03414797795835253	-0.0822244576479888	0.0872757619885203
CYCLIND1	0.03431190270350999	0.02775328665489373	0.0872757619885203
CMETPY1235	0.039761717077326425	0.03383488914540183	0.09827896107792003
PTEN	0.042750576850015695	-0.03460200701670995	0.10259275881120135
ERK2	0.04385644651471202	-0.041575533824020114	0.10259275881120135
YAP	0.043250531771779205	-0.024777171736759904	0.10259275881120135
GSK3ALPHABETA	0.04467546903427385	0.020346792456275044	0.10267520076298026
CAVEOLIN1	0.05170358200844394	-0.07056886973366033	0.11103556136239599
CHK1	0.05009185738603145	0.02530224861481833	0.11103556136239599
PKCDELTAPS664	0.04941412523378879	0.02177446342551725	0.11103556136239599
CRAF	0.05170353655702243	0.017777746190783403	0.11103556136239599
CKIT	0.05654924818908303	-0.05029106399972305	0.11948308891564317
AKTPT308	0.07465612320979176	-0.06536784686661012	0.15345353235378914
P90RSKPT359S363	0.07496966466139317	-0.01316783265877617	0.15345353235378914
YB1	0.08893170240503122	0.022910847151518452	0.17923158484706292
PDK1PS241	0.09039892367908596	-0.029493850959797934	0.1794281666963676
STAT3PY705	0.09607526354571155	-0.03268388062582905	0.1878486496192271
COLLAGENVI	0.10491265941644878	-0.04346415748121301	0.20211115269933516
SMAD3	0.12309321018739927	0.02338966009160006	0.23282742756694874
MEK1PS217S221	0.12594871583236075	-0.022205627904572152	0.23282742756694874
XRCC1	0.12618891112407146	0.0191685656440681	0.23282742756694874
PAI1	0.1283674984373905	0.03526494489307274	0.23355753187914105
CD49B	0.14258554193241949	0.022127106359254595	0.2558726848376295
CIAP	0.1447116800845564	0.025761588662626917	0.25617878501455255
IRS1	0.14740359037917822	0.030093173284086647	0.25746493786229796
ACCPS79	0.15514435249349304	0.053858376448229626	0.267419870745363
VEGFR2	0.1614399239019667	-0.034190545676517	0.27465753287217715
PKCALPHAPS657	0.1746068927960962	-0.013106422259596457	0.2932500379011359
ECADHERIN	0.18339361620912487	-0.027850955731256455	0.30410840156196656
LKB1	0.1915119507130455	-0.01175396775926605	0.313600819292612
EGFRPY1173	0.2110045262936392	-0.010840131415879518	0.34125423388230536
PRAS40PT246	0.2255149870349401	-0.011877792091713192	0.3602739427021604
EIF4E	0.24463688633752545	0.012022852843854893	0.3815170489311409
P70S6KPT389	0.2430665789737565	0.016234991731299935	0.3815170489311409
NFKBP65PS536	0.24938984399321096	-0.034655444574196025	0.38292723790749494
CMYC	0.25138734702324095	0.05965643957030749	0.38292723790749494
CLAUDIN7	0.25664200088411027	-0.03442036353424122	0.386437955354235
CJUNPS73	0.2915199548556173	-0.008339840782020273	0.4131418534418496
NF2	0.29329917839764896	-0.014012480741157338	0.4131418534418496
GATA3	0.27926874808424074	-0.02494531442678191	0.4131418534418496
HER2PY1248	0.2888647489435954	0.015468226270880252	0.4131418534418496
CD31	0.28099715750440235	0.04079271692092309	0.4131418534418496
ERALPHA	0.2844757237978207	-0.04950046452619922	0.4131418534418496
GAB2	0.30778369399230476	0.057516364973659466	0.42893259481906304
STATHMIN	0.3237077682678513	0.03240565345892574	0.4463759751904055
MTOR	0.34508235549970234	0.011477686066948834	0.47089363094230213
SMAD1	0.3540796887277039	0.013918913428367164	0.4781900950858681
KU80	0.3915347198231848	0.017325505882082357	0.5233780438452776
HER2	0.4721133170916426	0.026257433243999224	0.6247156014040928
DVL3	0.48052426034313556	-0.014753950965982239	0.6294867810495075
PKCALPHA	0.4890161986823067	-0.0009684890096104937	0.6342685349245761
SYK	0.5187349859304533	0.027375561866651615	0.6512200085555055
MTORPS2448	0.5250401836534193	0.006752098132029696	0.6512200085555055
SRCPY416	0.5263078493038935	0.0038077223527423114	0.6512200085555055
4EBP1PT37T46	0.5124674638541897	0.03415150032730618	0.6512200085555055
IGFBP2	0.526941380968577	-0.010435860119592166	0.6512200085555055
FIBRONECTIN	0.5493604088015989	0.022896467094548508	0.6725814350748547
EGFR	0.5702569437829372	0.019390565264458374	0.6917005521811553
1433EPSILON	0.5755449337559619	-0.0005011122687135864	0.6917099662571652
RBPS807S811	0.6090811897658787	0.014714887228816335	0.7188255482822532
ERALPHAPS118	0.6077231741700535	-0.027316288709898686	0.7188255482822532
HER3	0.6241075195111949	-0.01902266183201417	0.7299829022854155
HER3PY1298	0.6309902216729633	-0.009421461933244325	0.73150193839963
SMAD4	0.68146291707738	0.0010728596542969072	0.7830845801503227
BIM	0.7087062280959893	0.014569341874547385	0.8073088337441269
PCADHERIN	0.7348662596350647	0.006256034259644899	0.8227990299787029
CRAFPS338	0.7348663092176202	0.008883745838713292	0.8227990299787029
BECLIN	0.7702242149931793	0.020928217173419146	0.8550794251195465
NCADHERIN	0.7836120790131997	0.022887421860775217	0.8603307009887986
BID	0.7880891917454643	0.01447466328854998	0.8603307009887986
BAX	0.8015599219565592	-0.007911163519492264	0.8606913916090922
MIG6	0.7993060443357866	0.004888092215189298	0.8606913916090922
PAXILLIN	0.8301927753186745	0.009983069224390413	0.8700420285339708
HSP70	0.8256576254804322	0.02817391494831393	0.8700420285339708
LCK	0.8196173255699875	0.010708186863963834	0.8700420285339708
P38MAPK	0.8453579599896188	-0.0018161723044957867	0.8789039107828576
BAK	0.874322489293984	0.010477468124764425	0.9018602054922198
MRE11	0.88657091725212	0.021674207667254787	0.9073499231252166
TUBERIN	0.9250090889708344	-0.010656029416617157	0.9393503151564288
MEK1	0.9899350959963764	-0.010211878160630662	0.9899350959963764
FOXO3A	0.9876125708995264	0.0067485116196844604	0.9899350959963764

## Sheet: Supplementary Table 17
Supplementary Table 17A mG3 gene enrichment for the LUAD classifier					Supplementary Table 17B mG1 gene enrichment for the LUAD classifier
	Pvalue	FDR	Genes_num			Pvalue	FDR	Genes_num
HALLMARK_EPITHELIAL_MESENCHYMAL_TRANSITION	4.4e-23	1.4e-19	12/200		NABA_MATRISOME	6.3e-09	1.9e-05	8/1026
NABA_MATRISOME	1.5e-18	4.5e-15	15/1026
NABA_CORE_MATRISOME	2.1e-13	6.7e-10	8/275
REACTOME_EXTRACELLULAR_MATRIX_ORGANIZATION	4.7e-13	1.5e-09	8/300
REACTOME_DEGRADATION_OF_THE_EXTRACELLULAR_MATRIX	6.1e-10	1.9e-06	5/140
REACTOME_ASSEMBLY_OF_COLLAGEN_FIBRILS_AND_OTHER_MULTIMERIC_STRUCTURES	6.8e-10	2.1e-06	4/61
REACTOME_COLLAGEN_DEGRADATION	8.7e-10	2.7e-06	4/64
PID_AVB3_INTEGRIN_PATHWAY	1.8e-09	5.7e-06	4/74
REACTOME_COLLAGEN_FORMATION	5e-09	1.5e-05	4/90
HALLMARK_ANGIOGENESIS	1.1e-08	3.5e-05	3/36
REACTOME_COLLAGEN_CHAIN_TRIMERIZATION	2.6e-08	8e-05	3/44
NABA_COLLAGENS	2.6e-08	8e-05	3/44
PID_SYNDECAN_1_PATHWAY	3.1e-08	9.6e-05	3/46
NABA_MATRISOME_ASSOCIATED	3.6e-08	0.00011	7/751
WP_LUNG_FIBROSIS	1.1e-07	0.00035	3/63
PID_INTEGRIN1_PATHWAY	1.4e-07	0.00042	3/66
REACTOME_COLLAGEN_BIOSYNTHESIS_AND_MODIFYING_ENZYMES	1.4e-07	0.00045	3/67
WP_CANONICAL_AND_NONCANONICAL_TGFB_SIGNALING	2.1e-07	0.00064	2/17
WP_MIR5093P_ALTERATION_OF_YAP1ECM_AXIS	2.5e-07	0.00077	2/18
REACTOME_DEFECTIVE_B4GALT7_CAUSES_EDS_PROGEROID_TYPE	3.5e-07	0.0011	2/20
KEGG_ECM_RECEPTOR_INTERACTION	3.6e-07	0.0011	3/84
PID_INTEGRIN_A9B1_PATHWAY	7e-07	0.0022	2/25
REACTOME_A_TETRASACCHARIDE_LINKER_SEQUENCE_IS_REQUIRED_FOR_GAG_SYNTHESIS	7.9e-07	0.0024	2/26
WP_GASTRIC_CANCER_NETWORK_1	9.9e-07	0.0031	2/28
REACTOME_MITOTIC_SPINDLE_CHECKPOINT	1.1e-06	0.0034	3/111
REACTOME_MET_ACTIVATES_PTK2_SIGNALING	1.2e-06	0.0038	2/30
WP_SPINAL_CORD_INJURY	1.4e-06	0.0042	3/117

## Sheet: Supplementary Table 18
Suplementary Table 18 Differential pathway activity in LUAD mGrades
	Pvalue	logFC	FDR
HALLMARK_BILE_ACID_METABOLISM	1.6252881894391535e-22	-0.4064421248224825	1.6252881894391534e-21
HALLMARK_FATTY_ACID_METABOLISM	1.0725733359727275e-20	-0.3843707354077936	5.958740755404041e-20
HALLMARK_HEME_METABOLISM	1.211187580232407e-20	-0.3498755284961498	6.055937901162035e-20
HALLMARK_ADIPOGENESIS	4.4709967001661545e-21	-0.2856923412276665	2.7943729376038466e-20
HALLMARK_P53_PATHWAY	1.3386738481195805e-14	-0.257737394601086	4.780978028998501e-14
HALLMARK_PEROXISOME	1.3519170540138485e-09	-0.2161049801941866	3.976226629452495e-09
HALLMARK_XENOBIOTIC_METABOLISM	1.4510685613674617e-07	-0.19720489359909296	3.818601477282794e-07
HALLMARK_KRAS_SIGNALING_DN	7.741546762220175e-06	-0.1526826301025938	1.7594424459591306e-05
HALLMARK_ESTROGEN_RESPONSE_EARLY	2.4673547561074167e-07	-0.1514554094927327	6.168386890268541e-07
HALLMARK_NOTCH_SIGNALING	0.0005934126164559372	-0.13721372670611717	0.0011868252329118743
HALLMARK_MYOGENESIS	0.0018726970823033052	-0.12114278288395973	0.0033441019326844734
HALLMARK_ANDROGEN_RESPONSE	0.0006293941818110801	-0.08933663195800047	0.0012103734265597693
HALLMARK_ESTROGEN_RESPONSE_LATE	0.008142772349330146	-0.0820216017456722	0.013571287248883577
HALLMARK_PANCREAS_BETA_CELLS	0.00014789902412484375	-0.0764922677885132	0.0003215196176627038
HALLMARK_UV_RESPONSE_DN	0.042269856679985035	-0.05046299421935019	0.05712142794592572
HALLMARK_TGF_BETA_SIGNALING	0.1357149090053373	-0.04720671437766737	0.16550598659187477
HALLMARK_CHOLESTEROL_HOMEOSTASIS	0.18047607191440118	-0.0320184071835435	0.2148524665647633
HALLMARK_COAGULATION	0.5552116887999811	-0.0319358080441161	0.5665425395918174
HALLMARK_OXIDATIVE_PHOSPHORYLATION	0.35514156758454574	-0.03048027945186371	0.39460174176060636
HALLMARK_IL2_STAT5_SIGNALING	0.5366961161865645	-0.02650770526908949	0.5590584543610048
HALLMARK_PROTEIN_SECRETION	0.12121376944239033	-0.024328322602804396	0.1515172118029879
HALLMARK_APOPTOSIS	0.5151613809438206	0.007687138353983124	0.5480440222806602
HALLMARK_WNT_BETA_CATENIN_SIGNALING	0.86364950413641	0.020793495258878494	0.86364950413641
HALLMARK_REACTIVE_OXIGEN_SPECIES_PATHWAY	0.49375861971315005	0.03221422604236108	0.5366941518621196
HALLMARK_APICAL_JUNCTION	0.33279599958623296	0.04311438949616486	0.3781772722570829
HALLMARK_HEDGEHOG_SIGNALING	0.33151044964817145	0.053812714293578125	0.3781772722570829
HALLMARK_COMPLEMENT	0.033869836652812145	0.05829482247934233	0.04838548093258878
HALLMARK_KRAS_SIGNALING_UP	0.07436751730406091	0.058306777478333204	0.09534297090264218
HALLMARK_UV_RESPONSE_UP	0.06177738363875327	0.07814754489990501	0.08128603110362273
HALLMARK_IL6_JAK_STAT3_SIGNALING	0.03702226632274901	0.07980388829048661	0.05141981433715141
HALLMARK_INTERFERON_ALPHA_RESPONSE	0.026028204283512296	0.08129308811881215	0.04066906919298796
HALLMARK_TNFA_SIGNALING_VIA_NFKB	0.03335313869470811	0.08667720825509212	0.04838548093258878
HALLMARK_INFLAMMATORY_RESPONSE	0.015799781721080063	0.09470811222321521	0.025483518904967844
HALLMARK_ALLOGRAFT_REJECTION	0.028546638416228145	0.0994811069219588	0.04325248244883052
HALLMARK_APICAL_SURFACE	0.002305022871584689	0.10248677083621299	0.003974177364801188
HALLMARK_INTERFERON_GAMMA_RESPONSE	0.0013380261508902352	0.12159113823438658	0.002477826205352287
HALLMARK_ANGIOGENESIS	0.00018867412831291235	0.14403317431223153	0.00039307110065190076
HALLMARK_HYPOXIA	6.471404899637779e-06	0.1808176231778749	1.5408106903899475e-05
HALLMARK_PI3K_AKT_MTOR_SIGNALING	6.761815973767128e-08	0.26363826268241164	1.8782822149353133e-07
HALLMARK_DNA_REPAIR	7.649487830076999e-13	0.27074152498082715	2.549829276692333e-12
HALLMARK_GLYCOLYSIS	9.206177592600598e-22	0.3103379776687262	6.675133588275745e-21
HALLMARK_MYC_TARGETS_V2	1.7895361221291986e-11	0.3116464383574268	5.5923003816537455e-11
HALLMARK_EPITHELIAL_MESENCHYMAL_TRANSITION	1.1432284251002657e-18	0.36196031046913996	4.397032404231791e-18
HALLMARK_SPERMATOGENESIS	1.8858350853296983e-19	0.41958839623944794	7.857646188873744e-19
HALLMARK_MITOTIC_SPINDLE	4.348468449209085e-20	0.42598852925660735	1.9765765678223116e-19
HALLMARK_MYC_TARGETS_V1	9.345187023586044e-22	0.45178539615287305	6.675133588275745e-21
HALLMARK_UNFOLDED_PROTEIN_RESPONSE	4.521385231447032e-29	0.49739784508579277	1.0493537492376355e-27
HALLMARK_G2M_CHECKPOINT	3.0962262670669066e-29	0.6057840709922193	1.0493537492376355e-27
HALLMARK_MTORC1_SIGNALING	6.296122495425813e-29	0.6126377689754612	1.0493537492376355e-27
HALLMARK_E2F_TARGETS	1.5694032556747539e-28	0.6392174419171963	1.961754069593442e-27

## Sheet: Supplementary Tables 19-22
Supplementary Table 19 Differential mutations in LUAD mGrades
	logFC	Pvalue	FDR
TP53	1.2627190971141715	0.00030133052506186025	0.003917296825804183
XIRP2	0.9042651262016954	0.05499738392918414	0.2843019507451517
FAT3	0.9948676749826018	0.0656081424796504	0.2843019507451517
LRP1B	0.5644151233170704	0.1530157477609467	0.42407205598924497
CSMD3	0.4713057189255889	0.215705010680187	0.42407205598924497
FLG	0.6729395800952397	0.22834649168651652	0.42407205598924497
CSMD1	0.6729395800952397	0.22834649168651652	0.42407205598924497
ZFHX4	0.42823699703370316	0.2898478571872028	0.42436106601044576
ANK2	0.623308812370639	0.29378843031492397	0.42436106601044576
TNR	0.388843558733616	0.5173844685602185	0.672599809128284
USH2A	0.20827131309179542	0.7077793010319184	0.766760909451245
SPTA1	0.3193026254805391	0.6704961970498426	0.766760909451245
ZNF536	0.23684046528856617	0.8291237988034773	0.8291237988034773
Supplementary Table 20 Differential cytoband deletions in LUAD mGrades
	logFC	Pvalue	FDR
8p21.1	1.2820801615243402	0.02305381443579733	0.049848600553718043
8p21.2	1.1565492794404815	0.037386450415288534	0.049848600553718043
8p21.3	1.220679616860197	0.03659331491595542	0.049848600553718043
8p23.1	1.3118275049183925	0.03037379370328527	0.049848600553718043
8p23.2	1.1565492794404815	0.037386450415288534	0.049848600553718043
8p23.3	1.1565492794404815	0.037386450415288534	0.049848600553718043
8p22	1.0894350835819444	0.05673161532076229	0.0648361317951569
8p12	0.6040082564117026	0.3571036553245935	0.3571036553245935
Supplementary Table 21 Differential cytoband amplifications in LUAD mGrades
	logFC	Pvalue	FDR
5p14.2	0.7268650041972363	0.0935144145500846	0.24937177213355896
5p15.31	0.7774910772672042	0.06545119169336254	0.24937177213355896
5p15.33	0.9030219593510632	0.03982239472450011	0.24937177213355896
5p15.32	0.6040082564117026	0.1449179179983487	0.2898358359966974
1q22	-0.14189046252451118	0.7135779028897891	0.815517603302616
1q23.1	-0.20602079994422667	0.7071878587099449	0.815517603302616
1q23.2	-0.14189046252451118	0.7135779028897891	0.815517603302616
1q21.3	-0.0594283023325382	1.0	1.0
Supplementary Table 22 Differential protein expressions in LUAD mGrades
	logFC	Pvalue	FDR
CYCLINB1	3.2194571079221994e-05	0.4821266989795143	0.004217488811378081
FIBRONECTIN	9.94607496113572e-05	0.1388790869399025	0.006514679099543897
PAI1	0.0002372104239893548	0.31573351649384923	0.010358188514201826
IRS1	0.0006724224187477423	0.08133682194253034	0.02202183421398856
PCNA	0.0014511216597113124	0.09273883185592945	0.031682822903696985
MIG6	0.0013556031246224555	0.09342023173211059	0.031682822903696985
BAK	0.002635100647461085	0.12529797913095403	0.04314977310217527
ASNS	0.0026344747121167062	0.20906678923253072	0.04314977310217527
CYCLINE1	0.0029967809624736382	0.17057115785031102	0.04361981178711629
S6PS235S236	0.003624712573166966	-0.19106960515294533	0.047483734708487255
HER3	0.0043701163558381865	-0.10038130093276479	0.052044112964982035
S6PS240S244	0.005251898140873256	-0.1487104837161839	0.057333221371199714
EEF2K	0.007512545334061583	-0.22222463538254028	0.06560956258413783
SHCPY317	0.007512545334061583	-0.10999648375366561	0.06560956258413783
CAVEOLIN1	0.007512545334061583	-0.3291278297212879	0.06560956258413783
CD49B	0.013261595719418387	0.09113231383351629	0.09388138644367988
IGFBP2	0.01400988362007078	-0.24145983730236592	0.09388138644367988
ECADHERIN	0.015619046066112684	-0.16319022864046762	0.09388138644367988
RAD51	0.01400988362007078	0.07956148676749894	0.09388138644367988
CASPASE7CLEAVEDD198	0.016482991513012496	0.15743389048985934	0.09388138644367988
CD31	0.016482991513012496	-0.09059711128197373	0.09388138644367988
YAPPS127	0.014795195880845846	-0.07856477867053292	0.09388138644367988
BID	0.015609081804262988	0.06757038401378308	0.09388138644367988
EGFRPY1068	0.020372419400910603	-0.2788726938423835	0.11119945589663704
AR	0.02146175040374737	-0.06992224521794084	0.11245957211563622
BETACATENIN	0.026341688707169596	-0.19353263525020034	0.13272158540920065
CYCLIND1	0.029118600359468148	0.07538047113882418	0.13625154632890704
AKTPS473	0.029122467917628986	-0.1876055841853332	0.13625154632890704
P70S6KPT389	0.03376587602445052	-0.06040146786986433	0.14744432530676727
HER2PY1248	0.03376587602445052	-0.15568561264396485	0.14744432530676727
MTORPS2448	0.035448250840602706	-0.06477161034320356	0.14979744710061144
4EBP1	0.04392597895406034	0.17578630303458584	0.17982197634318453
PRAS40PT246	0.047093909029917745	-0.03144841530732823	0.18694854796724925
CRAF	0.05406745696642673	0.041476279913206356	0.20831873125299713
4EBP1PT37T46	0.0646498901889567	-0.09213297730310897	0.2419753032786665
AKTPT308	0.09094709751717761	-0.10496934801034415	0.3027945682511601
STAT3PY705	0.09094709751717761	-0.0684794568148083	0.3027945682511601
JNKPT183Y185	0.09476776563585927	-0.06083841769293266	0.3027945682511601
P38PT180Y182	0.09094709751717761	-0.09575774570827396	0.3027945682511601
PTEN	0.09476776563585927	-0.053428605470311204	0.3027945682511601
CKIT	0.09476776563585927	-0.09829985204403535	0.3027945682511601
CHK2	0.10279444134034339	0.05614753230126914	0.3131644608275578
YB1PS102	0.10279444134034339	-0.0335160103821985	0.3131644608275578
CJUNPS73	0.11583780955410343	-0.054581537131735525	0.3448807511724443
DJ1	0.12046369621680847	-0.06557079961796031	0.35068320454226465
RBPS807S811	0.14852629528124056	0.062474845743413915	0.4053530142050524
SRCPY527	0.14579392468148972	-0.11863266184140885	0.4053530142050524
EEF2	0.14852629528124056	0.0895582632825679	0.4053530142050524
PDK1PS241	0.16284052406185012	-0.07140441463276824	0.4353491561653544
SRCPY416	0.1878529405388193	-0.06299871392977183	0.47190946848702714
FOXO3A	0.19452756716259134	-0.02398717551035006	0.47190946848702714
SYK	0.18134887217595574	0.05395213584244469	0.47190946848702714
BCLXL	0.1945168540414396	0.028961226014682203	0.47190946848702714
P70S6K	0.19452756716259134	0.04903251745502094	0.47190946848702714
PAXILLIN	0.20137457880380127	-0.07673169484648819	0.47963763315087216
BAX	0.21559262129540313	0.05975163433416447	0.5043327391017466
CIAP	0.23051985080017467	0.021539194638627152	0.5297912360495243
JNK2	0.2382529695047506	-0.045056743282011896	0.5381230862952125
EGFRPY1173	0.24616744303763716	-0.04715238000620204	0.5465751701344147
ERALPHA	0.25426439562506953	0.029718382293531177	0.5551439304480685
STATHMIN	0.26254483481472035	0.04174647287694272	0.5638257927988257
MEK1	0.2710096476280093	0.04427711553412283	0.5726171586978905
CLAUDIN7	0.2975173122367719	-0.08337664956644009	0.6089807484846426
SRC	0.2975173122367719	-0.06311729765068018	0.6089807484846426
NOTCH1	0.30672595049566764	0.01712466818998889	0.6180882327206692
ERK2	0.3161214625365254	-0.0731374163641504	0.6180882327206692
NF2	0.3161214625365254	-0.04447288352613115	0.6180882327206692
YB1	0.3257039377525702	-0.057480716618512555	0.6274590565527456
ERALPHAPS118	0.33547332144060893	-0.0440996892231733	0.6278143586959967
MAPKPT202Y204	0.33547332144060893	-0.09309242536954412	0.6278143586959967
DVL3	0.35557185846444717	0.04537802643730983	0.6560551191386279
XRCC1	0.3763678126329334	0.028451120967327926	0.6754820349375206
AMPKPT172	0.3764136530567863	-0.07409694558773906	0.6754820349375206
CHK2PT68	0.3979928204731028	0.05587553717825056	0.677104668597097
BECLIN	0.3979475023501675	0.028916875402317268	0.677104668597097
P38MAPK	0.3871115309856582	-0.03755740077136133	0.677104668597097
MEK1PS217S221	0.3979928204731028	-0.04181988266092891	0.677104668597097
SMAD3	0.41464492956964827	0.03014086641446102	0.6797459815146147
1433EPSILON	0.4203009504021664	-0.013875667725530455	0.6797459815146147
NCADHERIN	0.4203009504021664	0.05398086945982218	0.6797459815146147
CMYC	0.4203009504021664	0.026557981438938186	0.6797459815146147
BIM	0.4317250454741677	0.05394526434731258	0.6897070848428776
CHK1	0.45510521139456406	0.0532431296417645	0.7097474130081892
P90RSKPT359S363	0.45510521139456406	-0.05389532665407076	0.7097474130081892
CRAFPS338	0.4670575572008606	-0.005220120487234511	0.7198181175683852
PI3KP110ALPHA	0.4791819877895003	0.022800134772950835	0.7299167488421457
NFKBP65PS536	0.5039378466398043	0.06067920508507109	0.7335095323312707
YAP	0.5039378466398043	-0.007884722542330582	0.7335095323312707
STAT5ALPHA	0.5039378466398043	0.07429095447297525	0.7335095323312707
MTOR	0.49147622997798934	-0.02464481880510754	0.7335095323312707
VEGFR2	0.5686598666548301	0.005180798563957419	0.775983776372737
PCADHERIN	0.5686598666548301	-0.024744279059896786	0.775983776372737
HSP70	0.5686598666548301	0.04722952127626296	0.775983776372737
P27	0.5686598666548301	-0.022954951594564434	0.775983776372737
PEA15	0.5554036172642614	0.009545867652029036	0.775983776372737
CHK1PS345	0.5423001270498	0.011138025099484585	0.775983776372737
MRE11	0.5820292247676414	0.015998422254918675	0.7860394685006291
GSK3ALPHABETAPS21S9	0.5956168910524384	-0.04400099346532514	0.7961817625292799
PKCDELTAPS664	0.623142167882702	-0.004892271041116335	0.8245618585114541
EIF4E	0.6371081735272758	0.007363693842398665	0.8346117073207312
ACC1	0.6512042794652646	-0.015838150213742408	0.8363505942151929
HER2	0.6512042794652646	-0.03391701780949543	0.8363505942151929
S6	0.6797695214007102	-0.04346983141038522	0.8400925217310664
EGFR	0.6797695214007102	0.018522911721339196	0.8400925217310664
LCK	0.6654262019585357	0.009403606707120463	0.8400925217310664
PKCALPHAPS657	0.6797695214007102	-0.040602437483330034	0.8400925217310664
RAD50	0.6942296862747463	-0.02328814180843459	0.849944756093381
AKT	0.7234817121053608	-0.03483532061194189	0.8775565211648357
AMPKALPHA	0.7831740292353849	0.01288559793305164	0.8881049594022505
ATM	0.8135312605211455	-0.012101794252541835	0.8881049594022505
LKB1	0.7983145273788892	0.008551150602696001	0.8881049594022505
TUBERIN	0.7681152032438843	-0.018561127581812532	0.8881049594022505
BCL2	0.7681152032438843	-0.020473444462384208	0.8881049594022505
INPP4B	0.7831740292353849	0.049200401988282925	0.8881049594022505
GAB2	0.7983145273788892	-0.01261919156479244	0.8881049594022505
CDK1	0.8135312605211455	0.003131283874188612	0.8881049594022505
SMAD4	0.7531433943025466	-0.001980138494991661	0.8881049594022505
PR	0.7681152032438843	-0.0027563537625358877	0.8881049594022505
GSK3ALPHABETA	0.8135312605211455	-0.0017133472952664266	0.8881049594022505
HER3PY1298	0.7983145273788892	0.015273978357325517	0.8881049594022505
CMETPY1235	0.8441712570840805	0.0310033861992006	0.9064461858853651
KU80	0.8441712570840805	-0.005413993434363107	0.9064461858853651
SMAD1	0.859583238239212	0.007466666508092987	0.9081080984623933
53BP1	0.859583238239212	-0.003538804877315416	0.9081080984623933
GATA3	0.8905624414667948	0.012093319617375734	0.9114349986886728
P27PT157	0.8905624414667948	0.02288964624550035	0.9114349986886728
ACCPS79	0.8750489023035792	0.01218969064345284	0.9114349986886728
4EBP1PS65	0.8905624414667948	0.012576879567632239	0.9114349986886728
PKCALPHA	0.9529774073048913	-0.014256670115954707	0.9677522508289982
COLLAGENVI	0.9686415134493104	0.028209571572492032	0.9686415134493104
P53	0.9686415134493104	0.004904995494803224	0.9686415134493104

## Sheet: Supplementary Table 23
Supplementary Table 23A mG3 gene enrichment for the KIRC classifier					Supplementary Table 23B KIRC classifier mG1 genes enrichment
	Pvalue	FDR	Genes_num			Pvalue	FDR	Genes_num
HALLMARK_COAGULATION	2.2e-14	6.8e-11	7/138		WP_PROXIMAL_TUBULE_TRANSPORT	2.2e-11	6.8e-08	5/57
REACTOME_REGULATION_OF_TLR_BY_ENDOGENOUS_LIGAND	1.4e-12	4.4e-09	4/21		REACTOME_METABOLISM_OF_VITAMINS_AND_COFACTORS	7.1e-10	2.2e-06	6/189
WP_COMPLEMENT_SYSTEM	3.2e-11	1e-07	5/96		REACTOME_METABOLISM_OF_WATER_SOLUBLE_VITAMINS_AND_COFACTORS	2.6e-09	7.9e-06	5/124
WP_FIBRIN_COMPLEMENT_RECEPTOR_3_SIGNALING_PATHWAY	6.6e-11	2e-07	4/43		REACTOME_SLC_MEDIATED_TRANSMEMBRANE_TRANSPORT	4.8e-09	1.5e-05	6/249
REACTOME_IRAK4_DEFICIENCY_TLR2_4	3.9e-10	1.2e-06	3/18		WP_ANGIOTENSIN_II_RECEPTOR_TYPE_1_PATHWAY	1.6e-08	5e-05	3/28
REACTOME_EXTRACELLULAR_MATRIX_ORGANIZATION	6.5e-10	2e-06	6/300		WP_SARSCOV2_AND_ACE2_RECEPTOR_MOLECULAR_MECHANISMS	3.1e-08	9.5e-05	2024-07-02
KEGG_COMPLEMENT_AND_COAGULATION_CASCADES	7.6e-10	2.4e-06	4/69		REACTOME_TRANSPORT_OF_SMALL_MOLECULES	3.2e-08	9.9e-05	8/728
REACTOME_DISEASES_OF_IMMUNE_SYSTEM	4e-09	1.2e-05	3/31		REACTOME_SLC_TRANSPORTER_DISORDERS	4.8e-08	0.00015	4/99
WP_NETWORK_MAP_OF_SARSCOV2_SIGNALING_PATHWAY	4.6e-09	1.4e-05	5/218		WP_NONCLASSICAL_ROLE_OF_VITAMIN_D	4.9e-08	0.00015	2024-08-02
WP_COVID19_THROMBOSIS_AND_ANTICOAGULATION	7.9e-09	2.4e-05	2024-07-02		REACTOME_VITAMIN_D_CALCIFEROL_METABOLISM	1.9e-07	0.00059	2024-12-02
NABA_MATRISOME	8.9e-09	2.8e-05	8/1026		BIOCARTA_ACE2_PATHWAY	2.5e-07	0.00077	2/13
PID_UPA_UPAR_PATHWAY	1.4e-08	4.4e-05	3/42		WP_NRF2_PATHWAY	2.8e-07	0.00087	4/141
NABA_CORE_MATRISOME	1.8e-08	5.7e-05	5/275		REACTOME_METABOLISM_OF_STEROIDS	4.3e-07	0.0013	4/154
BIOCARTA_FIBRINOLYSIS_PATHWAY	5e-08	0.00015	2024-12-02		KEGG_RENIN_ANGIOTENSIN_SYSTEM	5.9e-07	0.0018	2/17
REACTOME_TOLL_LIKE_RECEPTOR_CASCADES	6.4e-08	0.0002	4/166		WP_ACE_INHIBITOR_PATHWAY	5.9e-07	0.0018	2/17
BIOCARTA_EXTRINSIC_PATHWAY	6.4e-08	0.0002	2/13		WP_NUCLEAR_RECEPTORS_METAPATHWAY	6.3e-07	0.002	5/314
REACTOME_ASSEMBLY_OF_COLLAGEN_FIBRILS_AND_OTHER_MULTIMERIC_STRUCTURES	6.5e-08	0.0002	3/61		REACTOME_DISORDERS_OF_TRANSMEMBRANE_TRANSPORTERS	8.6e-07	0.0027	4/177
REACTOME_GRB2_SOS_PROVIDES_LINKAGE_TO_MAPK_SIGNALING_FOR_INTEGRINS	1e-07	0.00032	2/15		REACTOME_COBALAMIN_CBL_VITAMIN_B12_TRANSPORT_AND_METABOLISM	1.3e-06	0.0041	2/22
REACTOME_P130CAS_LINKAGE_TO_MAPK_SIGNALING_FOR_INTEGRINS	1e-07	0.00032	2/15		HALLMARK_XENOBIOTIC_METABOLISM	1.6e-06	0.0049	4/200
BIOCARTA_CLASSIC_PATHWAY	1e-07	0.00032	2/15
HALLMARK_COMPLEMENT	1.6e-07	0.0005	4/200
HALLMARK_HYPOXIA	1.6e-07	0.0005	4/200
HALLMARK_EPITHELIAL_MESENCHYMAL_TRANSITION	1.6e-07	0.0005	4/200
BIOCARTA_COMP_PATHWAY	2.6e-07	0.00079	2/20
BIOCARTA_AMI_PATHWAY	2.6e-07	0.00079	2/20
REACTOME_COLLAGEN_FORMATION	3.1e-07	0.00098	3/90
REACTOME_INNATE_IMMUNE_SYSTEM	3.4e-07	0.0011	7/1124
WP_COMPLEMENT_ACTIVATION	3.5e-07	0.0011	2/22
REACTOME_COMMON_PATHWAY_OF_FIBRIN_CLOT_FORMATION	3.5e-07	0.0011	2/22
WP_BLOOD_CLOTTING_CASCADE	3.5e-07	0.0011	2/22
BIOCARTA_INTRINSIC_PATHWAY	4e-07	0.0012	2/23
REACTOME_ANTIGEN_PROCESSING_CROSS_PRESENTATION	6.1e-07	0.0019	3/106
REACTOME_INTEGRIN_SIGNALING	6.5e-07	0.002	2/27
WP_BURN_WOUND_HEALING	7.8e-07	0.0024	3/113
PID_INTEGRIN2_PATHWAY	8.2e-07	0.0025	2/29
REACTOME_TOLL_LIKE_RECEPTOR_TLR1_TLR2_CASCADE	8.4e-07	0.0026	3/115
PID_EPHRINB_REV_PATHWAY	9.1e-07	0.0028	2/30
WP_MATRIX_METALLOPROTEINASES	9.1e-07	0.0028	2/30
REACTOME_REGULATION_OF_INSULIN_LIKE_GROWTH_FACTOR_IGF_TRANSPORT_AND_UPTAKE_BY_INSULIN_LIKE_GROWTH_FACTOR_BINDING_PROTEINS_IGFBPS	1.1e-06	0.0035	3/124
REACTOME_ACTIVATION_OF_MATRIX_METALLOPROTEINASES	1.2e-06	0.0038	2/33
NABA_PROTEOGLYCANS	1.5e-06	0.0045	2/35
REACTOME_RESPONSE_TO_ELEVATED_PLATELET_CYTOSOLIC_CA2	1.5e-06	0.0045	3/132

## Sheet: Supplementary Table 24
Suplementary Table 24 Differential pathway activity in KIRC mGrades
	Pvalue	logFC	FDR
HALLMARK_PANCREAS_BETA_CELLS	1.055559888635487e-32	-0.3195363729628174	1.759266481059145e-31
HALLMARK_FATTY_ACID_METABOLISM	1.273121537672628e-42	-0.21817599492722586	6.36560768836314e-41
HALLMARK_BILE_ACID_METABOLISM	7.412885469530694e-15	-0.18183551073247922	2.1802604322149097e-14
HALLMARK_ADIPOGENESIS	4.0312081974656925e-37	-0.17711364006801975	1.0078020493664231e-35
HALLMARK_WNT_BETA_CATENIN_SIGNALING	1.8101307699855726e-07	-0.13360701805923195	3.232376374974236e-07
HALLMARK_PEROXISOME	1.0556356108965027e-17	-0.10916803573551033	4.311950115975872e-17
HALLMARK_TGF_BETA_SIGNALING	1.1733480330351971e-05	-0.10063329918806078	1.6762114757645674e-05
HALLMARK_OXIDATIVE_PHOSPHORYLATION	1.1211070301537267e-17	-0.09765984922282527	4.311950115975872e-17
HALLMARK_HEME_METABOLISM	1.563576077598097e-11	-0.08694516801479998	3.908940193995242e-11
HALLMARK_XENOBIOTIC_METABOLISM	0.0005396587376354324	-0.07496517675621005	0.000710077286362411
HALLMARK_HEDGEHOG_SIGNALING	0.14259927047337162	-0.05300445301102323	0.15499920703627348
HALLMARK_NOTCH_SIGNALING	0.3930154654495698	-0.033940944807602874	0.41810155898890405
HALLMARK_ANDROGEN_RESPONSE	0.10034571947692485	-0.03284471653765156	0.11402922667832369
HALLMARK_UV_RESPONSE_DN	0.9818024126871094	-0.014263619250362784	0.9818024126871094
HALLMARK_CHOLESTEROL_HOMEOSTASIS	0.6536452125048753	-0.01099522864302774	0.6669849107192605
HALLMARK_PROTEIN_SECRETION	0.4624470068494173	-0.0055771683407503615	0.4817156321348097
HALLMARK_UV_RESPONSE_UP	0.13339435315240622	0.015319430041221983	0.148215947947118
HALLMARK_MYC_TARGETS_V1	0.013967057006089918	0.019250945425487158	0.016240763960569674
HALLMARK_DNA_REPAIR	0.0002250662075440019	0.04206923250397341	0.00030414352370811067
HALLMARK_ANGIOGENESIS	0.0008460569247109233	0.0432503044878668	0.0010846883650140042
HALLMARK_INTERFERON_ALPHA_RESPONSE	0.003757035611564413	0.06275136191451507	0.004696294514455516
HALLMARK_REACTIVE_OXIGEN_SPECIES_PATHWAY	0.005485062630534099	0.06440423764715174	0.006689100768944023
HALLMARK_PI3K_AKT_MTOR_SIGNALING	1.1095172514843471e-06	0.06699440108109689	1.7336207054442923e-06
HALLMARK_MTORC1_SIGNALING	4.13544254872195e-10	0.08432175336573634	8.99009249722163e-10
HALLMARK_HYPOXIA	1.6373272217889272e-09	0.0859463007882435	3.2746544435778543e-09
HALLMARK_GLYCOLYSIS	1.4804917651120177e-06	0.08932608400023846	2.2431693410788148e-06
HALLMARK_ESTROGEN_RESPONSE_EARLY	2.2772807263114808e-07	0.09179599242456525	3.926346079847381e-07
HALLMARK_P53_PATHWAY	4.803044322269016e-11	0.11120359341589435	1.1435819814926229e-10
HALLMARK_MYOGENESIS	0.00012516157543945546	0.11302463869119254	0.00017383552144368815
HALLMARK_UNFOLDED_PROTEIN_RESPONSE	9.422588146515328e-16	0.12470383748670019	3.1408627155051094e-15
HALLMARK_MITOTIC_SPINDLE	4.232493743987448e-06	0.13080975669096073	6.224255505863893e-06
HALLMARK_IL2_STAT5_SIGNALING	3.2713991653121494e-13	0.15341789497957953	8.608945171874077e-13
HALLMARK_KRAS_SIGNALING_DN	0.006065320618445478	0.15868887512619995	0.007220619783863664
HALLMARK_APICAL_SURFACE	3.704491652783914e-07	0.16099911812268441	6.174152754639856e-07
HALLMARK_ESTROGEN_RESPONSE_LATE	1.6910694952021843e-16	0.1660422002759777	6.039533911436372e-16
HALLMARK_INTERFERON_GAMMA_RESPONSE	6.956279718619619e-10	0.16736553716740127	1.4492249413790873e-09
HALLMARK_E2F_TARGETS	9.873669590126244e-07	0.179735835324422	1.5925273532461683e-06
HALLMARK_KRAS_SIGNALING_UP	2.595672129803741e-20	0.21329809907787214	1.2978360649018705e-19
HALLMARK_MYC_TARGETS_V2	8.958435730802546e-08	0.21619335602592848	1.6589695797782492e-07
HALLMARK_COAGULATION	2.958484683663049e-19	0.22430347110899423	1.3447657653013858e-18
HALLMARK_SPERMATOGENESIS	3.525471370903417e-09	0.24627256567617545	6.779752636352724e-09
HALLMARK_APICAL_JUNCTION	5.541537541867453e-14	0.2560467883652422	1.5393159838520705e-13
HALLMARK_COMPLEMENT	9.321208454241672e-26	0.2575753869662762	7.76767371186806e-25
HALLMARK_TNFA_SIGNALING_VIA_NFKB	2.483442686740929e-15	0.26521036189240116	7.760758396065404e-15
HALLMARK_G2M_CHECKPOINT	2.9779800763630283e-10	0.27354859243182883	6.768136537188701e-10
HALLMARK_APOPTOSIS	2.6029349967859984e-23	0.28194243854694867	1.85923928341857e-22
HALLMARK_ALLOGRAFT_REJECTION	3.1605815623167945e-23	0.3234868509926108	1.9753634764479966e-22
HALLMARK_INFLAMMATORY_RESPONSE	8.588250189207475e-28	0.33108141816579634	8.588250189207475e-27
HALLMARK_EPITHELIAL_MESENCHYMAL_TRANSITION	5.941459529048457e-21	0.38935421948536086	3.3008108494713655e-20
HALLMARK_IL6_JAK_STAT3_SIGNALING	4.1412390397230786e-29	0.4055711098964763	5.176548799653848e-28

## Sheet: Supplementary Tables 25-28
Supplementary Table 25 Differential mutations in KIRC mGrades
	logFC	Pvalue	FDR
PBRM1	-0.8639384504239718	0.12331732936335478	0.33858950806286997
PTEN	1.5145731728297582	0.135435803225148	0.33858950806286997
SETD2	2.0995356735509145	0.226747487368395	0.37791247894732505
VHL	-0.09310940439148147	0.8148935724116584	1.0
CSMD1	0.09953567355091437	1.0	1.0
Supplementary Table 26 Differential cytoband deletions in KIRC mGrades
	logFC	Pvalue	FDR
3p12.3	1.8794098591864117	0.23651721126158065	0.8672297746257958
3p13	1.8794098591864117	0.23651721126158065	0.8672297746257958
3p14.1	1.8794098591864117	0.23651721126158065	0.8672297746257958
3p14.2	1.8794098591864117	0.23651721126158065	0.8672297746257958
3p14.3	1.8794098591864117	0.23651721126158065	0.8672297746257958
3p21.1	1.8794098591864117	0.23651721126158065	0.8672297746257958
3p25.3	0.557481764299049	1.0	1.0
3p25.2	0.557481764299049	1.0	1.0
3p25.1	0.557481764299049	1.0	1.0
3p24.3	0.557481764299049	1.0	1.0
3p24.2	0.557481764299049	1.0	1.0
3p24.1	0.557481764299049	1.0	1.0
3p23	0.557481764299049	1.0	1.0
3p22.1	0.557481764299049	1.0	1.0
3p22.2	0.557481764299049	1.0	1.0
3p26.1	0.557481764299049	1.0	1.0
3p21.33	0.8794098591864117	0.6945252950762899	1.0
3p21.32	0.8794098591864117	0.6945252950762899	1.0
3p21.31	0.8794098591864117	0.6945252950762899	1.0
3p21.2	0.8794098591864117	0.6945252950762899	1.0
3p22.3	0.557481764299049	1.0	1.0
3p26.2	0.557481764299049	1.0	1.0
Supplementary Table 27 Differential cytoband amplifications in KIRC mGrades
	logFC	Pvalue	FDR
5q23.3	0.557481764299049	0.7283072036207945	0.7283072036207945
5q31.1	0.557481764299049	0.7283072036207945	0.7283072036207945
5q31.2	0.557481764299049	0.7283072036207945	0.7283072036207945
5q31.3	0.557481764299049	0.7283072036207945	0.7283072036207945
5q32	0.557481764299049	0.7283072036207945	0.7283072036207945
5q33.1	0.557481764299049	0.7283072036207945	0.7283072036207945
5q33.2	0.557481764299049	0.7283072036207945	0.7283072036207945
5q33.3	0.557481764299049	0.7283072036207945	0.7283072036207945
5q34	0.557481764299049	0.7283072036207945	0.7283072036207945
5q35.1	0.557481764299049	0.7283072036207945	0.7283072036207945
5q35.2	0.557481764299049	0.7283072036207945	0.7283072036207945
5q35.3	0.557481764299049	0.7283072036207945	0.7283072036207945
Supplementary Table 28 Differential protein expression in KIRC mGrades
	logFC	Pvalue	FDR
DVL3	4.494462897604718e-06	0.21061533382941644	0.0005887746395862181
YB1	2.222415235804899e-05	0.33759881363495675	0.001455681979452209
CD31	8.27962523728316e-05	-0.09668606992711641	0.002711577265210235
YB1PS102	7.605571531058097e-05	0.14091211578426052	0.002711577265210235
SRCPY527	0.000125846021203548	-0.24470432083955548	0.002984095515472962
INPP4B	0.00013667613047967764	0.2915149560527086	0.002984095515472962
NOTCH1	0.000342165118587745	-0.0703978720322361	0.006403375790713514
PCADHERIN	0.0008813307228173231	0.0887947713676462	0.014431790586133666
PAI1	0.001455020174194491	0.2895821913017743	0.021178626979942036
SHCPY317	0.001921267293499471	-0.13034740953064577	0.02516860154484307
HER3	0.0023570393286271567	-0.24732469483383537	0.02807019564092341
ASNS	0.0028816455374734732	0.20953410179644663	0.03145796378408541
AR	0.0037468757364232243	-0.12317339274666377	0.03272271476476283
EEF2	0.0035108483051216393	0.22012647215760486	0.03272271476476283
RAD51	0.0037468757364232243	0.08754939904411295	0.03272271476476283
53BP1	0.004544047220242871	0.17679556809552593	0.035015893285400945
IRS1	0.004544047220242871	0.09294053622727601	0.035015893285400945
CHK1PS345	0.006218043662724746	0.05469353346466674	0.045253539989830095
AKTPS473	0.008950611367595483	-0.2116608461990331	0.06171210995552675
ACC1	0.010682737493350771	0.25487679806123104	0.06997193058144754
PKCALPHAPS657	0.011997247413671919	0.1332951381607827	0.07143815505413734
LCK	0.011997247413671919	0.09522908659390825	0.07143815505413734
ERALPHA	0.01684039912543696	-0.13549598715613692	0.09192051189301007
BCL2	0.01684039912543696	-0.13950334126245995	0.09192051189301007
CKIT	0.017796172182603587	-0.08095673942892659	0.09325194223684279
BIM	0.018799147051088157	-0.08566049855245947	0.09471877937279033
BAX	0.02591797445005515	0.09908618863357076	0.12125909474847231
MIG6	0.02591797445005515	-0.14352523521718955	0.12125909474847231
PTEN	0.03352582381159001	-0.06462368210276344	0.1463960973106097
BCLXL	0.03352582381159001	0.07930742731975349	0.1463960973106097
GAB2	0.03525761893663379	-0.23581053060058813	0.14899187357093632
P38MAPK	0.04296813940120016	-0.06988667956586335	0.15635628504325613
CYCLIND1	0.04296813940120016	-0.04107807717097308	0.15635628504325613
BECLIN	0.038951075672260645	0.09350814140336715	0.15635628504325613
SYK	0.04296813940120016	0.10928051960766735	0.15635628504325613
S6	0.04296813940120016	0.168830693584595	0.15635628504325613
P53	0.045104601580986114	0.09099413492513514	0.15926989499702282
HER2	0.0462004275563883	-0.06229176593422239	0.15926989499702282
PKCALPHA	0.0520582269859821	0.09498301674692694	0.1748622496195809
KU80	0.05717532151012466	0.11093479729747734	0.18724917794565826
CRAF	0.06414645368111148	0.04172887743808805	0.19542291702850242
EGFRPY1068	0.06270403662942024	-0.11660254118181652	0.19542291702850242
CMETPY1235	0.06270403662942024	0.03803696114315888	0.19542291702850242
FIBRONECTIN	0.07676198159038997	0.06654069615002715	0.22846379257762195
ERK2	0.07847992874803808	-0.07788585646058702	0.22846379257762195
HER2PY1248	0.09330666224128223	-0.03552609113461635	0.24945250517567288
MEK1PS217S221	0.09330666224128223	0.0738061060380011	0.24945250517567288
STAT5ALPHA	0.09330666224128223	0.15962661333198033	0.24945250517567288
PRAS40PT246	0.09330666224128223	-0.0914453716598482	0.24945250517567288
CMYC	0.10583911795019373	0.07039671102657738	0.2718612637544192
S6PS235S236	0.10583911795019373	0.07358706591005254	0.2718612637544192
NCADHERIN	0.11257854974663825	-0.021212331938289978	0.27369749222992107
CASPASE7CLEAVEDD198	0.11491116085989052	0.06726242766876434	0.27369749222992107
GATA3	0.11030147717671479	0.06854638659810076	0.27369749222992107
SRCPY416	0.11491116085989052	-0.07694332274135955	0.27369749222992107
ACCPS79	0.11967106295137678	0.11930015086622386	0.2750334955549186
P70S6K	0.11967106295137678	0.04046443062479024	0.2750334955549186
BETACATENIN	0.12458404539587965	-0.09713916356413163	0.281388102532073
PEA15	0.12965293348611176	0.05068081084406684	0.28787346248611256
CYCLINE1	0.14026951603727203	0.06861665076547982	0.301234534440699
MEK1	0.14026951603727203	-0.06579896099404639	0.301234534440699
RBPS807S811	0.15154249810622364	0.09262289305749766	0.3124780223879246
AKT	0.1574316754015498	-0.0335512720450863	0.3124780223879246
PKCDELTAPS664	0.1574316754015498	0.03494676669411198	0.3124780223879246
EGFRPY1173	0.1574316754015498	-0.025028272073459267	0.3124780223879246
TUBERIN	0.15154249810622364	-0.07025168644466215	0.3124780223879246
AMPKALPHA	0.16972791464137604	-0.057396255900139644	0.3269758355591215
4EBP1PS65	0.16972791464137604	-0.043432311351260945	0.3269758355591215
AMPKPT172	0.18273049500721728	-0.13011068184434876	0.34196706922779235
P27	0.18273049500721728	-0.04495679153013266	0.34196706922779235
PDK1PS241	0.1895022932200039	-0.05604564848809316	0.3496450762228241
NF2	0.19645725549639304	0.054579153034095176	0.35744306208371507
CYCLINB1	0.2035973810264169	0.29437558592003765	0.36042239073595417
PR	0.2035973810264169	0.011798105117151049	0.36042239073595417
CHK2	0.21092456698398687	0.025879138822496667	0.36841491033203044
P38PT180Y182	0.21844060344742877	-0.09492313025164048	0.3765226191001733
YAPPS127	0.23404582258748152	0.07258598480659967	0.39307695844820617
MAPKPT202Y204	0.23404582258748152	-0.12077912690202655	0.39307695844820617
SMAD4	0.2589080705635082	-0.0370903552418967	0.4293285727065768
GSK3ALPHABETA	0.2675881785339077	-0.026469301947168324	0.43817564234927386
STAT3PY705	0.27646625495320853	-0.044070520894900225	0.44712443702309035
EGFR	0.29481919796559963	0.03796421931863297	0.4709916455304091
IGFBP2	0.32384740290445135	0.10682417913180677	0.5111326479576281
MTOR	0.3339238551165864	0.000679717999023331	0.5146355884737979
ERALPHAPS118	0.3339238551165864	0.001305043194815731	0.5146355884737979
SMAD3	0.34420031398129713	-0.049467186513183194	0.5182786336959762
HER3PY1298	0.34420031398129713	-0.01792028857353526	0.5182786336959762
SRC	0.3546764137285142	0.03872926805271618	0.5279842068004018
VEGFR2	0.376225200672869	0.06308269863971287	0.5537696773948971
CIAP	0.38729627646180076	0.02905730301949905	0.5637312468499545
PI3KP110ALPHA	0.3985637657292329	0.0091563170201536	0.5675201446796686
EEF2K	0.3985637657292329	0.03691226384968009	0.5675201446796686
AKTPT308	0.4042587896527057	0.02598365826648205	0.5694398004785425
CLAUDIN7	0.4100264090930761	0.13816295084611793	0.5714197828850316
STATHMIN	0.4216827624924292	0.023549101134552115	0.5736624914591478
CHK1	0.43353119583553923	0.013809982836622157	0.5736624914591478
CDK1	0.43353119583553923	0.03076238010091283	0.5736624914591478
BID	0.4216827624924292	-0.013564870858365745	0.5736624914591478
4EBP1	0.43353119583553923	0.0564566808291831	0.5736624914591478
RAD50	0.4577968457394056	-0.018752027723562707	0.5937761068501202
NFKBP65PS536	0.4577968457394056	-0.05537347771049909	0.5937761068501202
EIF4E	0.4763729027891268	-0.019292426872248487	0.6118122575036825
PAXILLIN	0.49558437717958836	0.023014528644893194	0.6303063437915153
CD49B	0.5216721197781073	-0.0073251891832359865	0.6549705840285832
S6PS240S244	0.5349759732141863	-0.0167798914074854	0.6549705840285832
P70S6KPT389	0.5349759732141863	-0.06569036573389817	0.6549705840285832
HSP70	0.5349759732141863	-0.03502894951018083	0.6549705840285832
1433EPSILON	0.5484385865603151	-0.007855742233531708	0.6652356929574191
ATM	0.5620870673760987	-0.0404827690813277	0.6755358332685223
SMAD1	0.5758773929477846	0.0015349451232043486	0.6858176225105436
MTORPS2448	0.5898451198299993	0.00424307143357561	0.6961235197993686
P27PT157	0.6039570028422234	-0.01650392175306341	0.7064139943958149
CHK2PT68	0.6766717847098431	0.009269498703897365	0.7708174243216473
PCNA	0.6766717847098431	0.014533497974621805	0.7708174243216473
JNKPT183Y185	0.6766717847098431	-0.015759994757044943	0.7708174243216473
CRAFPS338	0.7680262513490047	0.004129852844564447	0.8673399907475828
FOXO3A	0.783611488499106	0.0006547753178419467	0.8773769657554092
GSK3ALPHABETAPS21S9	0.8150378408005211	-0.02088489123469365	0.8972265306291451
CJUNPS73	0.8150378408005211	-0.025863954961654657	0.8972265306291451
JNK2	0.830866795454782	-0.016636078121019634	0.8995334727650947
4EBP1PT37T46	0.830866795454782	-0.03086694398990499	0.8995334727650947
MRE11	0.8467608106372927	0.003538087576892573	0.9092267720777487
YAP	0.8627251633336139	-0.007945493577869531	0.9188373690788896
DJ1	0.9270646580656131	0.0043512762447220545	0.9487927359890259
LKB1	0.9270646580656131	0.0002013317407566806	0.9487927359890259
P90RSKPT359S363	0.910918175630822	0.0020487161089425073	0.9487927359890259
CAVEOLIN1	0.9270646580656131	0.00935219437756831	0.9487927359890259
ECADHERIN	0.910918175630822	0.04026957942052189	0.9487927359890259
COLLAGENVI	0.975658039224175	0.011429920111007713	0.983163101064361
XRCC1	0.975658039224175	-0.014140478493987986	0.983163101064361
BAK	0.9918807505155144	-0.011683829975681619	0.9918807505155144
